# Supplementary material for: gcProfileMakeR: An R Package for Automatic Classification of Constitutive and Non-Constitutive Metabolites
Source: Metabolites. 2021 Mar 31;11(4):211. doi: 10.3390/metabo11040211 (PMC8065537; doi:10.3390/metabo11040211)
Supplement: Supplementary file 1 [file metabolites-11-00211-s001.zip]

Archive with 10 entries (7 files):
- Supplementary_materials_data_Sanz_et_al/
- Supplementary_materials_data_Sanz_et_al/Sanz et al gcProfileMakeR GC-MS input data.zip
- __MACOSX/
- __MACOSX/Supplementary_materials_data_Sanz_et_al/
- __MACOSX/Supplementary_materials_data_Sanz_et_al/._Sanz et al gcProfileMakeR GC-MS input data.zip
- Supplementary_materials_data_Sanz_et_al/Sanz et al output gcProfileMakeR.zip
- __MACOSX/Supplementary_materials_data_Sanz_et_al/._Sanz et al output gcProfileMakeR.zip
- Supplementary_materials_data_Sanz_et_al/Perez-Sanz_Supplementary_Metabolites.docx
- __MACOSX/Supplementary_materials_data_Sanz_et_al/._Perez-Sanz_Supplementary_Metabolites.docx
- __MACOSX/._Supplementary_materials_data_Sanz_et_al
